# Supplementary material for: Perforated Hydrogels Consisting of Cholesterol-Bearing Pullulan (CHP) Nanogels: A Newly Designed Scaffold for Bone Regeneration Induced by RANKL-Binding Peptides and BMP-2
Source: Int J Mol Sci. 2022 Jul 14;23(14):7768. doi: 10.3390/ijms23147768 (PMC9316061; doi:10.3390/ijms23147768)
Supplement: Supplementary file 1 [file ijms-23-07768-s001.zip]

Archive with 1 entries (1 files):
- ijms-1775303-supplementary.pdf
